# Supplementary material for: Discovery, Biological Evaluation and Binding Mode Investigation of Novel Butyrylcholinesterase Inhibitors Through Hybrid Virtual Screening
Source: Molecules. 2025 May 8;30(10):2093. doi: 10.3390/molecules30102093 (PMC12113681; doi:10.3390/molecules30102093)
Supplement: Supplementary file 1 [file molecules-30-02093-s001.zip]

Archive with 1 entries (1 files):
- molecules-3583104-supplementary.pdf
